# Supplementary material for: Isolation and Characterization of Cell-Free DNA from Cerebral Organoids
Source: Int J Mol Sci. 2024 May 18;25(10):5522. doi: 10.3390/ijms25105522 (PMC11121789; doi:10.3390/ijms25105522)
Supplement: Supplementary file 1 [file ijms-25-05522-s001.zip]

Archive with 1 entries (1 files):
- ijms-3003147-supplementary.pdf
